# Supplementary material for: Association of Maternal Plasma Manganese with the Risk of Spontaneous Preterm Birth: A Nested Case–Control Study Based on the Beijing Birth Cohort Study (BBCS) in China
Source: Nutrients. 2023 Mar 15;15(6):1413. doi: 10.3390/nu15061413 (PMC10053178; doi:10.3390/nu15061413)
Supplement: Supplementary file 1 [file nutrients-15-01413-s001.zip]

Archive with 1 entries (1 files):
- nutrients-2233836-supplementary.pdf
